# Supplementary material for: Simultaneous Stimulation of Peripheral Blood Mononuclear Cells with CpG ODN2006 and α-IgM Antibodies Leads to Strong Immune Responses in Monocytes Independent of B Cell Activation
Source: Cells. 2024 Nov 5;13(22):1822. doi: 10.3390/cells13221822 (PMC11593001; doi:10.3390/cells13221822)
Supplement: Supplementary file 1 [file cells-13-01822-s001.zip]

Archive with 1 entries (1 files):
- cells-3279020-supplementary.pdf
